# Supplementary material for: Nutritional value of the marine fish in Bangladesh and their potential to address malnutrition: A review
Source: Heliyon. 2023 Feb 8;9(2):e13385. doi: 10.1016/j.heliyon.2023.e13385 (PMC9975239; doi:10.1016/j.heliyon.2023.e13385)
Supplement: Data extraction file [file mmc1.xlsx]

## Sheet: Macronutrient
Author(s)	Local name	Scientific name	Common name/English name	Fish tissue sampled	Energy (kj/100g)	Moisture/water (g/100g)	Protein (g/100g)	Fat/lipid (g/100g)	Ash/minerals (g/100g)
Yusuf 1993	Baim	Anguilla bengalensis	Mottled eel	Edible portion-ventral				4.7
Yusuf 1993	Baim	Anguilla bengalensis	Mottled eel	Edible portion-dorsal				2.5
Uddin 2001	Datina	Argyrops spinifer	King solder bream	Muscle				0.57
Azam 2004	Gang tengra	Arius caelatus				65.33	19.06	6.79	8.41
Uddin 2001	Guizza/Rita	Arius jella	Black fin sea cat fish	Muscle				1.56
Nordhagen A, 2020	Puiya	Benthosema fibulatum	Spinycheek lanternfish	Whole fish		75.8	17	3.3
Nordhagen A, 2020	Not Available	Bregmaceros mcclellandi	Unicorn cod	Whole fish		79.1	15	1.6
Uddin 2001	Milk fish	Chanos chanos	Milk fish	Muscle				1
Shaheen N, 2013	Olua	Coilia dussumieri	Anchovy, Gold spotted grebadier	Raw	301	79.9	13.2	2.1	3.3
Azam 2004	Boiragi	Coilia dussumieri				76.61	11.75	8.67	2.97
Uddin 2001	Rocket maita	Cybium guttatum	Spanish mackerel	Muscle				5.1
Uddin 2001	Toungsole/Kukurjib	Cynoglossus bengalensis	Flat fish	Muscle				0.23
Uddin 2001	Narkeli	Decapterus russelli	Indian scad	Muscle				1.4
Nordhagen A, 2020	Maricha	Dussumieria elopsoides	Slender rainbow sardine	Fillet with skin and bones		76.5	21	1.4
Bogard, 2015	Tailla	Eleutheronema tetradactylum	Fourfinger threadfin	Bones, viscera, fins, scales	425	76.5	20.6	2.2	1.1
Shaheen N, 2013	Tuna	Euthynnus affinis	Tuna	Without bones raw	497	72	25	2	1.3
Zaman M, 2014	Loitta	Harpadon nehereus	Bombay duck	Edible portion/whole small fish	58.95	87.02	12.13	2.15	0.93
Nordhagen A, 2020	Loittya	Harpadon nehereus	Bombay duck	Fillet with skin and bones		91.21	10	0.74
Mansur MA 2018	Loiytta	Harpodon nehereus	Bombay duck	Muscle		86.39	10.11	2.29	0.75
Rahman R 2018a	Loitta	Harpodon nehereus		Muscle	54.7	87.3	7.4	1.7	1
Azam 2004	Ilish	Hilsa ilisha				67.21	17.6	12.99	1.9
Yusuf 1993	Halibut	Hippoglosus hippoglosus	Atlantic halibut	Edible portion-ventral				0.9
Yusuf 1993	Halibut	Hippoglosus hippoglosus	Atlantic halibut	Edible portion-dorsal				0.8
Rahman R 2018a	Poa	Johnius argentatus		Muscle	81	79.7	12.1	2.2	1.15
Yusuf 1993	Poa	Johnius belangeril	Belanger's Croaker	Edible portion-ventral				3.8
Yusuf 1993	Poa	Johnius belangeril	Belanger's Croaker	Edible portion-dorsal				3
Shaheen N, 2013	Bata	Labeo bata	Bata	Raw	446	74.6	15.9	4.7	2.1
Uddin 2001	Koral	Lates calcarifar	Sea bass	Muscle				0.92
Shaheen N, 2013	Vetkee	Lates calcarifer	Giant sea perch	Without bones raw	406	77.2	18.6	2.5	1.7
Mansur MA 2018	Koral	Lates calcarifer	Baramundi	Muscle		77.91	16.79	1.55	3.63
Zaman M, 2014	Koral	Lates calcarifer	Barramundi	Edible portion/whole small fish	136.14	68.68	16.15	4.14	2.46
Rahman R 2018a	Coral	Lates calcarifer		Muscle	80.3	80.9	14	2.1	2.8
Yusuf 1993	Roopchanda	Leignathus eguulus	Ponyfish	Edible portion-ventral				20
Yusuf 1993	Roopchanda	Leignathus eguulus	Ponyfish	Edible portion-dorsal				18
Shaheen N, 2013	Lakkha, gada	Leptomelanosoma indicum	Indian threadfin	Without bones raw	423	77.1	20.3	2.1	1.2
Rahman R 2018a	Churi	Lepturacanthus savala		Muscle	89.2	78.46	14.5	1.4	1.23
Shaheen N, 2013	Parshe	Liza parsia	Mullet, Gold spot	Raw	502	70.7	18.7	5	3.5
Bogard, 2015	Parse	Liza parsia	Gold-spot mullet	Bones, viscera, fins, scales, gills	813	67.8	16.1	14.3	1.2
Yusuf 1993	Red-snapper	Lutianus spp.	Red-snapper	Edible portion-ventral				1.1
Yusuf 1993	Red-snapper	Lutianus spp.	Red-snapper	Edible portion-dorsal				0.6
Uddin 2001	Lal Koral	Lutjanus gibbus	Humpback snapper	Muscle				7.92
Uddin 2001	Narkeli	Megalaspis	Torpedo scad	Muscle				0.67
Nordhagen A, 2020	Kauwa	Megalaspis cordyla	Torpedo scad	Fillet with skin and bones		75.4	21	1.3
Azam 2004	Parshe	Mugil cephalus	Flat head grey mullet			70.83	21.38	6.12	1.7
Uddin 2001	Gangchil	Myliobatis nieuhofli	Eagle ray	Muscle				0.62
Yusuf 1993	Roopban	Nemipterus japanicus	Japanese threadfin bream	Edible portion (whole part)				2.9
Yusuf 1993	Cuttle	Omma strephes sloani	Cuttle	Edible portion (whole part)				2.2
Yusuf 1993	Salmon	Oncorhyanchus keta	Anadromous fish	Edible portion (whole part)				2.3
Uddin 2001	Faissa	Opisthopterus tardoor	Tardoor	Muscle				5.11
Uddin 2001	Poa	Otolithes ruber	Tiger toothed croaker	Muscle				0.82
Zaman M, 2014	Poa	Otolithoides pama	Pama croaker	Edible portion/whole small fish	89.89	76.51	15.37	3.01	4.78
Shaheen N, 2013	Rupchanda, sada	Pampus argenteus	Pomfret, Silver	Without bones raw	453	76.5	17.9	4	1.5
Bogard, 2015	Foli Chanda	Pampus argenteus	Silver pomfret	Bones, viscera, fins	320	82.1	17.2	0.9	0.7
Zaman M, 2014	Chanda	Pampus argenteus	Silver pomfret	Edible portion/whole small fish	114.15	72.85	16.2	2.91	2.25
Mansur MA 2018	Foli Chanda	Pampus argenteus	Silver pomfret	Muscle		77.91	14.24	2.82	2.52
Uddin 2001	Foli Chanda	Pampus argenteus	Silver pomfret	Muscle				1.1
Shaheen N, 2013	Rupchanda, China sada	Pampus chinensis	Pomfret, Chinese Silver	Raw	432	74.9	15.9	4.4	1.5
Rahman R 2018a	Rupchanda	Pampus chinensis		Muscle	93.13	78.25	14.1	2.21	1.65
Shaheen N, 2013	Rupchanda, kalo	Parastromateus niger and Formio niger	Pomfret, Black	Raw	471	78.9	19.6	3.7	1.1
Azam 2004	Kankon	Pelamys chiliensis				77.57	10.05	10.03	2.35
Bogard, 2015	Lal poa	Pennahia argentata	Silver croaker	Viscera, fins, scales	381	75.2	18.1	2.4	5.3
Uddin 2001	Lal poa	Pennahia argentata	Croaker	Muscle				1.2
Nordhagen A, 2020	Dom Mach	Pentaprion longimanus	Longfin mojarra	Fillet with skin and bones		76.7	19	2.5
Azam 2004	Chat baila	Platicephalus indicus				74.31	17.03	6.54	2.12
Bogard, 2015	Murbaila	Platycephalus indicus	Bartail flathead	Bones, viscera, fins, scales	310	80.6	18.8	0.3	1.6
Uddin 2001	Lakkha	Polynemus indicus	Thread fin	Muscle				0.92
Azam 2004	Taposhi	Polynemus paradiseus				76.02	15.97	6.94	1.07
Zaman M, 2014	Datina	Pomadasys argenteus	Silver grunt	Edible portion/whole small fish	136.67	72.25	16.5	7.43	2.87
Shaheen N, 2013	Poa	Protonibea diacanthus	Croaker, Black spotted	Without bones raw	422	75.8	18.6	2.9	1.2
Uddin 2001	Nailla mach	Rastrelliger kanagurta	Mackerel	Muscle				7.21
Uddin 2001	Bata	Rhinomugil corsula	Mullet	Muscle				3.31
Yusuf 1993	Rita	Rita buchanani	Ray-finned fishes	Edible portion-ventral				1.7
Yusuf 1993	Rita	Rita buchanani	Ray-finned fishes	Edible portion-dorsal				0.4
Nordhagen A, 2020	Chapila	Sardinella fimbriata	Fringescale sardinella	Fillet with skin and bones		75.4	21	1.9
Azam 2004	Bistara	Scatophagus argus				75.74	15.58	6.26	2.42
Yusuf 1993	Mackerel	Scomber scrombrus	Mackerel	Edible portion-ventral				2.5
Yusuf 1993	Mackerel	Scomber scrombrus	Mackerel	Edible portion-dorsal				1.3
Yusuf 1993	Chapa	Scomberoides commersonianus	Talang queenfish	Edible portion-ventral				1.8
Yusuf 1993	Chapa	Scomberoides commersonianus	Talang queenfish	Edible portion-dorsal				1.3
Shaheen N, 2013	Chompa	Scomberomorus commerson	Mackerel, narrow-barred Spanish	Raw	470	73.3	19.8	3.6	1.5
Shaheen N, 2013	Surma/ Bijoram	Scomberomorus guttatus	Indo-pacific king mackerel	Without bones raw	431	76	20.9	2	1.6
Bogard, 2015	Jati Maita	Scomberomorus guttatus	Indo-pacific king mackerel	Bones, viscera, fins, scales	405	76.5	20.5	1.1	1
Shaheen N, 2013	Fesha	Setipinna phasa	Anchovy, Gangetic hairfin	Raw	441	74.8	17.7	3.8	3
Azam 2004	Phasa	Setipinna phasa				78.99	8.58	9.65	2.78
Shaheen N, 2013	Fesha, Teli	Setipinna taty	Anchovy, Scaly hairfin	Raw	427	75.3	19.3	2.7	2.8
Bogard, 2015	Tular Dandi	Sillaginopsis panijus	Flathead sillago	Bones, viscera, fins, scales	345	78.8	19.3	0.6	1.6
Azam 2004	Tular danti	Sillanopsis panijus				72.46	14.19	10.96	2.39
Uddin 2001	Datina	Sparide berda	Silver bream	Muscle				0.47
Bogard, 2015	Kata Phasa	Stolephorus tri	Spined anchovy	Viscera	357	77.4	17.6	2.1	4.1
Uddin 2001	Chinese Chanda	Stromateus chinensis	Chinese pomfret	Muscle				1.3
Hossain MA 2014	Ilisha	Tenualosa ilisha	Hilsha shad	Egg		50.04	23.08	24.23	1.97
Hossain MA 2014	Ilisha	Tenualosa ilisha	Hilsha shad	Muscle		60.37	18.16	19.94	1.34
Shaheen N, 2013	Ilish	Tenualosa ilisha	Hilsha	Without bones raw	926	62.7	18	16.8	1.9
Mansur MA 2018	Ilish	Tenualosa ilisha	The river shad	Muscle		68.05	16.59	13.52	3.19
Uddin 2001	Ilish	Tenualosa ilisha	Indian shad	Muscle				5.28
Uddin 2001	Faissa	Thryssa dussumieri	Thryssa	Muscle				3.14
Yusuf 1993	Tuna	Thunnas germo	Tuna	Edible portion-ventral				5.2
Yusuf 1993	Tuna	Thunnas germo	Tuna	Edible portion-dorsal				3
Mansur MA 2018	Churi	Trichiurus haumela	Ribbon fish	Muscle		75.22	15.19	4.25	2.76

## Sheet: Minerals & heavy metals
Author(s)	Local name	Scientific name	Common name/English name	Fish tissue sampled	Iron (mg/100g)	Zinc (mg/100g)	Calcium (mg/100g)	Iodine (mcg/100g)	Selenium (mcg/100g)	Phosphorus (mg/100g)	Magnesium (mg/100g)	Sodium (mg/100g)	Potassium (mg/100g)	Manganese (mg/100g)	Sulphur (mg/100g)	Copper (mg/100gm)	Ni (mg/100gm)	Cd (mg/100gm)	Pb (mg/100gm)	Cr (mg/100gm)
Bogard, 2015	Lal poa	Johnius argentatus	Silver croaker	Viscera, fins, scales	1.7	2.1	1900	41	110	1000	54	110	150	0.6	230	0.042
Bogard, 2015	Kata Phasa	Stolephorus tri	Spined anchovy	Viscera	1.6	3.1	1500	10	56	840	55	92	130	0.38	220	0.023
Shaheen N, 2013	Parshe	Liza parsia	Mullet, Gold spot	Raw	2.1	1.43	1050			490	42	41	764			0.14
Nordhagen A, 2020	Not Available	Bregmaceros mcclellandi	Unicorn cod	Whole fish	4.9	1.1	1033	160	67	613	57	260	327
Nordhagen A, 2020	Puiya	Benthosema fibulatum	Spinycheek lanternfish	Whole fish	2.5	1.5	940	160	120	577	60	230	303
Zaman M, 2014	Poa	Otolithoides pama	Pama croaker		7.01	29.32	786.72				117.1	339.06	219.94	0.08
Nordhagen A, 2020	Kauwa	Megalaspis cordyla	Torpedo scad	Fillet with skin and bones	2.4	0.1	670	41.7	63	580	37	70	417
Zaman M, 2014	Chanda	Pampus argenteus	Silver pomfret		2.94	9.25	574.23				73.21	213.54	387.31	0.34
Nordhagen A, 2020	Chapila	Sardinella fimbriata	Fringescale sardinella	Fillet with skin and bones	2.2	1.9	532	38.6	110	561	43	79	486
Zaman M, 2014	Coral	Lates calcarifer	Barramundi		1.38	3.54	495.45				187.98	359.14	415.24	1.05
Shaheen N, 2013	Bata	Labeo bata	Bata	Raw	1.2	0.94	493			200	33	83	201			0.17
Shaheen N, 2013	Fesha	Setipinna phasa	Anchovy, Gangetic hairfin	Raw	1.8	3.2	452			217	39	51	276			0.2
Shaheen N, 2013	Olua	Coilia dussumieri	Anchovy, Gold spotted grebadier	Raw	4.5	1.25	449			238	38	60	276			0.09
Zaman M, 2014	Datina	Pomadasys argenteus	Silver grunt		0.46	2.72	430.2				144.05	352.92	369.29	0.39
Nordhagen A, 2020	Dom Mach	Pentaprion longimanus	Longfin mojarra	Fillet with skin and bones	0.6	0.9	407	19	44	437	38	78	410
Shaheen N, 2013	Fesha, Teli	Setipinna taty	Anchovy, Scaly hairfin	Raw	2.3	1.6	327			175	38	40	338			0.2
Nordhagen A, 2020	Maricha	Dussumieria elopsoides	Slender rainbow sardine	Fillet with skin and bones	1	1.5	303	14.7	76	449	45	74	506
Zaman M, 2014	Loitta	Harpadon nehereus	Bombay duck		3.26	1.35	302.92				34.26	497.38	49.95	0.09
Shaheen N, 2013	Rupchanda, kalo	Parastromateus niger and Formio niger	Pomfret, Black	Raw	0.9	0.48	286			306	25	131	166			0.02
Bogard, 2015	Tular Dandi	Sillaginopsis panijus	Flathead sillago	Bones, viscera, fins, scales	2.1	0.89	230	20	52	250	30	100	240	0.14	260	0.036
Rahman R 2018a	Churi	Lepturacanthus savala		Muscle	3.559	1.687	200.113				130.784	337.589	198.199	0.161		0.241	0.022	0.027		0.498
Shaheen N, 2013	Rupchanda, China sada	Pampus chinensis	Pomfret, Chinese Silver	Raw	0.4	0.59	200			290	26	145	183			0.03
Hossain MA, 2014	Ilisha	Tenualosa ilisha	Hamilton 1822	Muscle	1.519	1.178	155			588	85	113	613	0.051		0.116
Bogard, 2015	Murbaila	Platycephalus indicus	Bartail flathead	Bones, viscera, fins, scales	1.7	0.79	150	19	51	230	29	90	330	0.012	250	0.033
Rahman R 2018a	Loitta	Harpodon nehereus		Muscle	4.31	2.799	129.806				144.75	466.733	387.534	0.52		0.441	0.1	0.018		0.406
Rahman R 2018a	Rupchanda	Pampus chinensis		Muscle	8.603	1.787	121.491				152.577	403.974	602.078	0.39		0.292		0.292		0.471
Rahman R 2018a	Poa	Johnius argentatus		Muscle	5.32	1.934	118.786				143.476	397.842	632.404	0.137		0.339		0.024		0.564
Hossain MA, 2014	Ilisha	Tenualosa ilisha	Hamilton 1822	Egg	3.524	4.561	100			859	40	70	245	0.218		0.124
Shaheen N, 2013	Chompa	Scomberomorus commerson	Mackerel, narrow-barred Spanish	Raw	2	0.4	92			161	48	145	285			0.02
Shaheen N, 2013	Ilish	Tenualosa ilisha	Hilsha	Without bones raw	1.3	0.54	86			195	26	52	162			0.18
Nordhagen A, 2020	Loittya	Harpadon nehereus	Bombay duck	Fillet with skin and bones	0.2	0.3	86	7.9	17	135	19	173	193
Bogard, 2015	Parse	Liza parsia	Gold-spot mullet	Bones, viscera, fins, scales, gills	1.3	0.84	66	6.9	20	160	23	53	270	0.036	220	0.032
Shaheen N, 2013	Lakkha, gada	Leptomelanosoma indicum	Indian threadfin	Without bones raw	0.5	1.35	53			208	29	75	278			0.05
Rahman R 2018a	Coral	Lates calcarifer		Muscle	2.769	1.13	40.182				133.991	190.743	700.218	0.11		0.227				0.353
Bogard, 2015	Tailla	Eleutheronema tetradactylum	Fourfinger threadfin	Bones, viscera, fins, scales	0.6	0.9	37	26	46	200	30	74	330	0.01	300	0.032
Shaheen N, 2013	Surma/ Bijoram	Scomberomorus guttatus	Indo-pacific king mackerel	Without bones raw	0.8	0.78	35			259	40	78	306			0.02
Bogard, 2015	Maita	Scomberomorus guttatus	Indo-pacific king mackerel	Bones, viscera, fins, scales	0.49	0.7	34	14	57	200	31	49	290	0.051	250	0.04
Shaheen N, 2013	Poa	Protonibea diacanthus	Croaker, Black spotted	Without bones raw	0.4	0.65	32			162	28	77	341			0.02
Bogard, 2015	Foli Chanda	Pampus argenteus	Silver pomfret	Bones, viscera, fins	0.34	0.66	31	9.4	78	110	21	55	160	0.024	190
Shaheen N, 2013	Vetkee	Lates calcarifer	Giant sea perch	Without bones raw	1	0.16	24			194	58	96	237			0.12
Shaheen N, 2013	Tuna	Euthynnus affinis	Tuna	Without bones raw	1.3	0.27	16			312	33	47	427			0.15
Shaheen N, 2013	Rupchanda, sada	Pampus argenteus	Pomfret, Silver	Without bones raw	0.5	0.27	13			170	25	151	190			0.09
Mansur MA 2018	Loiytta	Harpodon nehereus	Bombay duck	Muscle												0.341		0.92	0.178	12.46
Mansur MA 2018	Koral	Lates calcarifer	Baramundi	Muscle												0.241		0.45	0.416	3.63
Mansur MA 2018	Rup chanda	Stromateus cinereus	Silver pomfret	Muscle												0.182		0.54	0.162
Mansur MA 2018	Ilish	Tenualosa ilisha	The river shad	Muscle												0.443		0.32	0.487	8.14
Mansur MA 2018	Churi	Trichiurus haumela	Ribbon fish	Muscle												0.453		0.77	1.604	7.94

## Sheet: Vitamin
Author(s)	Local name	Scientific name	Common name/English name	Fish tissue sampled	B12 (mcg/100g)	D (mcg/100g)	D2 (mcg/100g)	D3 (mcg/100g)	E (mg/100g)	Folate (mcg/100g)	A1 (mcg/100g)	A2 (mcg/100g)	Total vitamin-A (mcg/100g)	Thiamin/B1 (mg/100g)	Riboflavin/ B2 (mg/100g)	Niacin eq/ B3 (mg/100g)	Vitamin B6 (mg/100g)	Vitamin C (mg/100g)
Shaheen N, 2013	Tuna	Euthynnus affinis	Tuna	Without bones raw		3.12				9			31	0.19	0.13	19.3	0.85
Shaheen N, 2013	Rupchanda, kalo	Parastromateus niger and Formio niger	Pomfret, Black	Raw										0.13	0.2	1.9
Shaheen N, 2013	Ilish	Tenualosa ilisha	Hilsha	Without bones raw										0.12	0.14	5.6	0.417
Shaheen N, 2013	Parshe	Liza parsia	Mullet, Gold spot	Raw										0.1	0.11	0.8	0.328
Shaheen N, 2013	Bata	Labeo bata	Bata Labeo	Raw										0.08	0.1	5.2	0.285
Shaheen N, 2013	Surma/ Bijoram	Scomberomorus guttatus	Indo-pacific king mackerel	Without bones raw										0.08	0.09	4.9	0.268
Shaheen N, 2013	Poa	Protonibea diacanthus	Croaker, Black spotted	Without bones raw		0.6			1.17	17			17	0.07	0.11	7.7	0.344
Shaheen N, 2013	Olua	Coilia dussumieri	Anchovy, Gold spotted grebadier	Raw										0.07	0.08	4.1	0.224
Shaheen N, 2013	Fesha	Setipinna phasa	Anchovy, Gangetic hairfin	Raw					0.44	9			12	0.05	0.24	13.3	0.135
Shaheen N, 2013	Fesha, Teli	Setipinna taty	Anchovy, Scaly hairfin	Raw					0.32	8			8	0.05	0.24	13	0.133
Shaheen N, 2013	Vetkee	Lates calcarifer	Giant sea perch	Without bones raw		1.5			2.35	5			8	0.04	0.18	0.7	0.12
Shaheen N, 2013	Lakkha, gada	Leptomelanosoma indicum	Indian threadfin	Without bones raw					0.417					0.04	0.07	2.3	0.256
Shaheen N, 2013	Chompa	Scomberomorus commerson	Mackerel, narrow-barred Spanish	Raw									30	0.03	0.14	2.3	0.299
Shaheen N, 2013	Rupchanda, sada	Pampus argenteus	Pomfret, Silver	Without bones raw										0.01	0.08	1.8
Nordhagen A, 2020	Not Available	Bregmaceros mcclellandi	Unicorn cod	Whole fish	7.9	2.3					280	8.7	288.7
Nordhagen A, 2020	Puiya	Benthosema fibulatum	Spinycheek lanternfish	Whole fish	13	<1.0 d					133	6.2	139.2
Nordhagen A, 2020	Chapila	Sardinella fimbriata	Fringescale sardinella	Fillet with skin and bones	9.9	3.8					12.4	8.4	20.8
Bogard, 2015	Tular Dandi	Sillaginopsis panijus	Flathead sillago	Bones, viscera, fins, scales	1.7			0.28	0.26	8.7			20
Nordhagen A, 2020	Kauwa	Megalaspis cordyla	Torpedo scad	Fillet with skin and bones	15	2.3					11.7	0.7	12.4
Nordhagen A, 2020	Maricha	Dussumieria elopsoides	Slender rainbow sardine	Fillet with skin and bones	8.1	3.6					9.3	1.5	10.8
Nordhagen A, 2020	Dom Mach	Pentaprion longimanus	Longfin mojarra	Fillet with skin and bones	1.1	<1.0					7.3	<0.5	7.3
Nordhagen A, 2020	Loittya	Harpadon nehereus	Bombay duck	Fillet with skin and bones	1.5	<1.0					7.3	<0.5	7.3
Bogard, 2015	Foli Chanda	Pampus argenteus	Silver pomfret	Bones, viscera, fins	1.5			0.097	0.19	4.8
Bogard, 2015	Kata Phasa	Stolephorus tri	Spined anchovy	Viscera	1.3			3.8	0.37	8.6
Bogard, 2015	Lal poa	Pennahia argentata	Silver croaker	Viscera, fins, scales	2			1.3	0.38	7.7
Bogard, 2015	Maita	Scomberomorus guttatus	Indo-pacific king mackerel	Bones, viscera, fins, scales	1.6			1.7	0.5	2.5
Bogard, 2015	Murbaila	Platycephalus indicus	Bartail flathead	Bones, viscera, fins, scales	0.5			0.2	0.09	2.2
Bogard, 2015	Tailla	Eleutheronema tetradactylum	Fourfinger threadfin	Bones, viscera, fins, scales	0.85			13	0.44	3.1
Bogard, 2015	Parse	Liza parsia	Gold-spot mullet	Bones, viscera, fins, scales, gills
Shaheen N, 2013	Rupchanda, China sada	Pampus chinensis	Pomfret, Chinese Silver	Raw											0.17	3

## Sheet: Fatty acid & lipid profile
Author(s)	Local name	Scientific name	Common name/English name		Total Fat/Lipid (g/100g)	Total SFA (g/100g)	Total MUFA (g/100g)	Total PUFA (g/100g)	Sum n-3 (g/100g)	Sum n-6 (g/100g)	EPA (g/100g)	DHA (g/100g)	Cholesterol (mg/100g)
Hossain MA 2014	Ilisha	Tenualosa ilisha	Hamilton 1822	Egg	24.23	12.5511	7.69545	3.53031	2.99483	0.535483	1.18242	1.23573
Hossain MA 2014	Ilisha	Tenualosa ilisha	Hamilton 1822	Muscle	19.94	0.087736	5.43564	2.84544	2.34694	0.4985	1.31006	0.693912
Nordhagen A, 2020	Puiya	Benthosema fibulatum	Spinycheek lanternfish	Whole fish	0.74	0.88	0.41	0.85	0.68	0.17	0.16	0.43
Nordhagen A, 2020	Dom Mach	Pentaprion longimanus	Longfin mojarra	Fillet with skin and bones	3.3	0.74	0.45	0.67	0.52	0.15	0.08	0.38
Nordhagen A, 2020	Maricha	Dussumieria elopsoides	Slender rainbow sardine	Fillet with skin and bones	2.5	0.43	0.13	0.49	0.41	0.08	0.07	0.31
Nordhagen A, 2020	Chapila	Sardinella fimbriata	Fringescale sardinella	Fillet with skin and bones	1.9	0.6	0.24	0.57	0.46	0.1	0.11	0.29
Nordhagen A, 2020	Not Available	Bregmaceros mcclellandi	Unicorn cod	Whole fish	1.4	0.31	0.16	0.45	0.37	0.08	0.06	0.28
Nordhagen A, 2020	Kauwa	Megalaspis cordyla	Torpedo scad	Fillet with skin and bones	1.3	0.35	0.14	0.48	0.38	0.1	0.05	0.28
Bogard, 2015	Parse	Liza parsia	Gold-spot mullet	Bones, viscera, fins, scales, gills	14.3	7.4	4.5	2.7	0.1435	0.55	0.4	0.12
Nordhagen A, 2020	Loittya	Harpadon nehereus	Bombay duck	Fillet with skin and bones	1.6	0.16	0.08	0.12	0.09	0.03	0.02	0.06
Bhuiyan HR 2006	Sting Ray	Dasyatis uarnak		Liver	20.25	10.72	7.27	1.63	0.93	0.7
Bhuiyan HR 2006	Eel	Congresox talabonoides		Body muscle	9.56	4.5	1.91	1.47	0.95	0.53
Bhuiyan HR 2006	Anchovy	Setipinna taty		Body muscle	0.51	0.23	0.21	0.07	0.02	0.05
Uddin 2001	Guizza/Rita	Arius jella	Black fin sea cat fish	Muscle	3.31								59.4
Uddin 2001	Narkeli	Megalaspis	Torpedo scad	Muscle	1.3								51
Uddin 2001	Narkeli	Decapterus russelli	Indian scad	Muscle	0.57								69
Uddin 2001	Faissa	Opisthoptertus tardoor	Tardoor	Muscle	0.47								69.5
Uddin 2001	Ilish	Tenualosa ilisha	Indian shad	Muscle	5.11								91.6
Uddin 2001	Toungsole/Kukurjib	Cynoglossus bengalessis	Flat fish	Muscle	3.14								42
Uddin 2001	Faissa	Thryssa dusumeiri	Thryssa	Muscle	1.1								53.7
Uddin 2001	Lal Koral	Lutijanus gibbus	Humpback snapper	Muscle	0.62								96.6
Uddin 2001	Bata	Mugil corsula	Mullet	Muscle	1.56								61.3
Uddin 2001	Gangchil	Myliobatis nieuhofli	Eagle ray	Muscle	5.28								58
Uddin 2001	Lakkha	Polynemus indicus	Thread fin	Muscle	0.92								64.3
Uddin 2001	Koral	Lates calcarifar	Sea bass	Muscle	0.92								64.3
Uddin 2001	Poa	Otolithus ruber	Tiger toothed croaker	Muscle	7.92								42.3
Uddin 2001	Lal poa	Johnius argentatus	Croaker	Muscle	1.2								48.3
Uddin 2001	Nailla mach	Rastrelliger kanagurta	Mackerel	Muscle	1								58.4
Uddin 2001	Rocket maita	Cybium guttatum	Spanish mackerel	Muscle	7.21								57.7
Uddin 2001	Datina	Argyrops spinifer	King solder bream	Muscle	0.67								39.3
Uddin 2001	Datina	Sparide berda	Silver bream	Muscle	1.4								41.1
Uddin 2001	Foli Chanda	Pampus argentius	Silver pomfret	Muscle	0.82								45.2
Uddin 2001	Chinese Chanda	Stromteus chinensis	Chinese pomfret	Muscle	5.1								50.1
Uddin 2001	Milk fish	Chanos chanos	Milk fish	Muscle	0.23								34
Yusuf 1993	Roopchanda	Leignathus eguulus	Ponyfish	Edible portion-dorsal	18	10.62	4.5		1.602	0.45
Yusuf 1993	Roopban	Nemipterus japanicus	Japanese threadfin bream	Edible portion (whole part)	2.9	1.247	0.899		0.348	0.2059
Yusuf 1993	Poa	Johnius belangeril	Belanger's Croaker	Edible portion-dorsal	3	1.44	0.87		0.36	0.186
Yusuf 1993	Cuttle	Omma strephes sloani	Cuttle	Edible portion (whole part)	2.2	0.88	0.2178	0	0.77	0.1628
Yusuf 1993	Tuna	Thunnas germo	Tuna	Edible portion-dorsal	3	1.35	0.96		0.39	0.153
Yusuf 1993	Salmon	Oncorhyanchus keta	Anadromous fish	Edible portion (whole part)	2.3	0.897	0.529		0.483	0.1242
Yusuf 1993	Baim	Anguilla bengalensis	Mottled eel	Edible portion-dorsal	2.5	1.325	0.95	0	0.0425	0.0925
Yusuf 1993	Halibut	Hippoglosus hippoglosus	Atlantic halibut	Edible portion-dorsal	0.8	0.304	0.152	0	0.192	0.0736
Yusuf 1993	Red-snapper	Lutianus spp.	Red-snapper	Edible portion-dorsal	0.6	0.234	0.12		0.132	0.072
Yusuf 1993	Mackerel	Scomber scrombrus	Mackerel	Edible portion-dorsal	1.3	0.546	0.286	0	0.299	0.065
Yusuf 1993	Chapa	Scomberoides commersonianus	Talang queenfish	Edible portion-dorsal	1.3	0.546	0.234	0	0.377	0.0481
Yusuf 1993	Rita	Rita buchanani	Ray-finned fishes	Edible portion-dorsal	0.4	0.188	0.116		0.048	0.026
Yusuf 1993	Baim	Anguilla bengalensis	Mottled eel	Edible portion-ventral	4.7
Yusuf 1993	Chapa	Scomberoides commersonianus	Talang queenfish	Edible portion-ventral	1.8
Yusuf 1993	Halibut	Hippoglosus hippoglosus	Atlantic halibut	Edible portion-ventral	0.9
Yusuf 1993	Mackerel	Scomber scrombrus	Mackerel	Edible portion-ventral	2.5
Yusuf 1993	Poa	Johnius belangeril	Belanger's Croaker	Edible portion-ventral	3.8
Yusuf 1993	Red-snapper	Lutianus spp.	Red-snapper	Edible portion-ventral	1.1
Yusuf 1993	Rita	Rita buchanani	Ray-finned fishes	Edible portion-ventral	1.7
Yusuf 1993	Roopchanda	Leignathus eguulus	Ponyfish	Edible portion-ventral	20
Yusuf 1993	Tuna	Thunnas germo	Tuna	Edible portion-ventral	5.2

## Sheet: Amino acids
Author	Local name	Scientific name	Common name	Tissue sampled	mg/100g
					Histidine	Isoleucine	Phenylalanine	Lysine	Valine	Leucine	Threonine	Methionine	Glutamic acid	Aspartic acid	Arginine	Glycine	Alanine	Serine
Rahman R 2018b	Rupchanda	Pampus chinensis	Chinese pomfret	Muscle	864.33	627.46	487.86	418.78	287.64	235.48	186.12	55	731.79	439.92	530.16	362.37	298.92	245.34
Rahman R 2018b	Coral	Lates calcarifer	Barramundi	Muscle	837.2	628.6	628.6	392	295.4	274.4	203	65.8	775.6	498.4	466.2	380.8	312.2	264.6
Rahman R 2018b	Poa	Johnius argentatus	Silver croaker	Muscle	698.17	519.09	434.39	306.13	212.96	174.24	152.46	38.72	636.46	365.42	408.98	292.82	238.37	189.97
Rahman R 2018b	Loitta	Harpodon nehereus	Bombay duck	Muscle	419.58	307.84	254.56	185.74	139.86	99.9	95.46	20.72	392.2	218.3	242.72	169.46	152.44	125.06
Rahman R 2018b	Churi	Lepturacanthus savala	Ribbon fish	Muscle	884.5	640.9	577.1	410.35	304.5	272.6	191.4	60.9	813.45	510.4	478.5	408.9	332.05	236.35
