# Supplementary material for: Nutritional value of the marine fish in Bangladesh and their potential to address malnutrition: A review
Source: Heliyon. 2023 Feb 8;9(2):e13385. doi: 10.1016/j.heliyon.2023.e13385 (PMC9975239; doi:10.1016/j.heliyon.2023.e13385)
Supplement: Calculation of RNI [file mmc2.xlsx]

## Sheet: Sheet1
Protein
		Tuna (Euthynnus affinis)		Ilisha (Tenualosa ilisha)		Parshe (Mugil cephalus)		Chapila (Sardinella fimbriata)		Kauwa (Megalaspis cordyla)		Thai Pangas (Pangasianodon hypophthalmus)		Atlantic Cod (Gadus morhua L.)
Target group	RNI (g)	Amount per serving (25g/50g)	% RNI	Amount per serving (25g/50g)	% RNI	Amount per serving (25g/50g)	% RNI	Amount per serving (25g/50g)	% RNI	Amount per serving (25g/50g)	% RNI	Amount per serving (25g/50g)	% RNI	Amount per serving (25g/50g)	% RNI
6-12m children	14.45	6.25	43.2526	5.77	39.9308	5.35	37.0242	5.25	36.3322	5.25	36.3322	4	27.6817	4.45	30.7958
12-24m children	16.7	6.25	37.4251	5.77	34.5509	5.35	32.0359	5.25	31.4371	5.25	31.4371	4	23.9521	4.45	26.6467
Pregnant women	78	12.5	16.0256	11.54	14.7949	10.69	13.7051	10.5	13.4615	10.5	13.4615	8	10.2564	8.91	11.4231
Lactating women	71	12.5	17.6056	11.54	16.2535	10.69	15.0563	10.5	14.7887	10.5	14.7887	8	11.2676	8.91	12.5493
Iron
		Rupchanda (Pampus chinensis)		Poa (Otolithoides pama)		Poa (Johnius argentatus)		Unicorn cod (Bregmaceros mcclellandi)		Olua (Coilia dussumieri)		Thai Pangas (Pangasianodon hypophthalmus)		Atlantic Cod (Gadus morhua L.)
Target group	RNI (mg)	Amount per serving (25g/50g)	% RNI	Amount per serving (25g/50g)	% RNI	Amount per serving (25g/50g)	% RNI	Amount per serving (25g/50g)	% RNI	Amount per serving (25g/50g)	% RNI	Amount per serving (25g/50g)	% RNI	Amount per serving (25g/50g)	% RNI
6-12m children	9.3	2.15	23.1183	1.75	18.8172	1.33	14.3011	1.23	13.2258	1.13	12.1505	0.17	1.82796	0.1	1.07527
12-24m children	5.8	2.15	37.069	1.75	30.1724	1.33	22.931	1.23	21.2069	1.13	19.4828	0.17	2.93103	0.1	1.72414
Pregnant women	29.4	4.3	14.6259	3.51	11.9388	2.66	9.04762	2.45	8.33333	2.25	7.65306	0.35	1.19048	0.19	0.646259
Lactating women	15	4.3	28.6667	3.51	23.4	2.66	17.7333	2.45	16.3333	2.25	15	0.35	2.33333	0.19	1.26667
Zinc
		Poa (Otolithoides pama)		Chanda (Pampus argenteus)		Ilisha (Tenualosa ilisha)		Coral (Lates calcarifer)		Fesha (Setipinna phasa)		Thai Pangas (Pangasianodon hypophthalmus)		Atlantic Cod (Gadus morhua L.)
Target group	RNI (mg)	Amount per serving (25g/50g)	% RNI	Amount per serving (25g/50g)	% RNI	Amount per serving (25g/50g)	% RNI	Amount per serving (25g/50g)	% RNI	Amount per serving (25g/50g)	% RNI	Amount per serving (25g/50g)	% RNI	Amount per serving (25g/50g)	% RNI
6-12m children	4.1	7.33	178.78	2.31	56.3415	1.14	27.8049	0.89	21.7073	0.8	19.5122	0.16	3.90244	0.13	3.17073
12-24m children	4.1	7.33	178.78	2.31	56.3415	1.14	27.8049	0.89	21.7073	0.8	19.5122	0.16	3.90244	0.13	3.17073
Pregnant women	7.5	14.66	195.467	4.63	61.7333	2.28	30.4	1.77	23.6	1.6	21.3333	0.33	4.4	0.25	3.33333
Lactating women	8.5	14.66	172.471	4.63	54.4706	2.28	26.8235	1.77	20.8235	1.6	18.8235	0.33	3.88235	0.25	2.94118
Calcium
		Lal Poa (Pennahia argentata)		Kata phasa (Stolephorus tri)		Parshe (Liza parsia)		Unicorn cod (Bregmaceros mcclellandi)		Puiya (Benthosema fibulatum)		Thai Pangas (Pangasianodon hypophthalmus)		Atlantic Cod (Gadus morhua L.)
Target group	RNI (mg)	Amount per serving (25g/50g)	% RNI	Amount per serving (25g/50g)	% RNI	Amount per serving (25g/50g)	% RNI	Amount per serving (25g/50g)	% RNI	Amount per serving (25g/50g)	% RNI	Amount per serving (25g/50g)	% RNI	Amount per serving (25g/50g)	% RNI
6-12m children	400	475	118.75	375	93.75	262.5	65.625	258.25	64.5625	235	58.75	2.15	0.5375	4	1
12-24m children	500	475	95	375	75	262.5	52.5	258.25	51.65	235	47	2.15	0.43	4	0.8
Pregnant women	1200	950	79.1667	750	62.5	525	43.75	516.5	43.0417	470	39.1667	4.3	0.358333	8	0.666667
Lactating women	1000	950	95	750	75	525	52.5	516.5	51.65	470	47	4.3	0.43	8	0.8
Vitamin A
		Unicorn cod (Bregmaceros mcclellandi)		Puiya (Benthosema fibulatum)		Tuna (Euthynnus affinis)		Chompa (Scomberomorus commerson)		Chapila (Sardinella fimbriata)		Thai Pangas (Pangasianodon hypophthalmus)		Atlantic Cod (Gadus morhua L.)
Target group	RNI (mcg RE)	Amount per serving (25g/50g)	% RNI	Amount per serving (25g/50g)	% RNI	Amount per serving (25g/50g)	% RNI	Amount per serving (25g/50g)	% RNI	Amount per serving (25g/50g)	% RNI	Amount per serving (25g/50g)	% RNI	Amount per serving (25g/50g)	% RNI
6-12m children	400	72.18	18.045	34.8	8.7	7.75	1.9375	7.5	1.875	5.2	1.3	7.75	1.9375	3	0.75
12-24m children	400	72.18	18.045	34.8	8.7	7.75	1.9375	7.5	1.875	5.2	1.3	7.75	1.9375	3	0.75
Pregnant women	800	144.35	18.0437	69.6	8.7	15.5	1.9375	15	1.875	10.4	1.3	15.5	1.9375	6	0.75
Lactating women	850	144.35	16.9824	69.6	8.18824	15.5	1.82353	15	1.76471	10.4	1.22353	15.5	1.82353	6	0.705882
DHA
		Ilisha (Tenualosa ilisha)		Puiya (Benthosema fibulatum)		Dom mach (Pentaprion longimanus)		Maricha (Dussumieria elopsoides)		Chapila (Sardinella fimbriata)		Thai Pangas (Pangasianodon hypophthalmus)		Atlantic Cod (Gadus morhua L.)
Target group	RNI (mg)	Amount per serving (25g/50g)	% RNI	Amount per serving (25g/50g)	% RNI	Amount per serving (25g/50g)	% RNI	Amount per serving (25g/50g)	% RNI	Amount per serving (25g/50g)	% RNI	Amount per serving (25g/50g)	% RNI	Amount per serving (25g/50g)	% RNI
6-12m children	110	173.48	157.709	107.5	97.7273	95	86.3636	77.5	70.4545	72.5	65.9091	9.25	8.40909	278.75	253.409
12-24m children	110	173.48	157.709	107.5	97.7273	95	86.3636	77.5	70.4545	72.5	65.9091	9.25	8.40909	278.75	253.409
Pregnant women	200	346.96	173.48	215	107.5	190	95	155	77.5	145	72.5	18.5	9.25	557.5	278.75
Lactating women	200	346.96	173.48	215	107.5	190	95	155	77.5	145	72.5	18.5	9.25	557.5	278.75
